# Supplementary material for: A Systematic Comparison Identifies an ATP-Based Viability Assay as Most Suitable Read-Out for Drug Screening in Glioma Stem-Like Cells
Source: Stem Cells Int. 2016 May 5;2016:5623235. doi: 10.1155/2016/5623235 (PMC4871979; doi:10.1155/2016/5623235)
Supplement: Supplementary file 1 — Supplemental Table 1. Overview assays. Supplemental Figure 1. The caspase 3/7 assay does not detect treatment effect in U373 and T98. Supplemental Figure 2. Comparison of two cytotoxicity assays. Supplemental Table 2. Characteristics of the used primary glioma stemElike cell cultures. [file 5623235.f1.zip]

Archive with 2 entries (2 files):
- Description.docx
- suppl material.pdf
